# Supplementary material for: Evaluating Prescription Pattern and Effectiveness of Antihypertensive Drugs in Non-Operated Aortic Dissection Patients
Source: J Clin Med. 2023 Mar 1;12(5):1962. doi: 10.3390/jcm12051962 (PMC10004205; doi:10.3390/jcm12051962)
Supplement: Supplementary file 1 [file jcm-12-01962-s001.zip]

Archive with 1 entries (1 files):
- jcm-2207214-supplementary.pdf
